# Supplementary material for: A Comparison of Spatial and Phenotypic Immune Profiles of Pancreatic Ductal Adenocarcinoma and Its Precursor Lesions
Source: Int J Mol Sci. 2024 Mar 3;25(5):2953. doi: 10.3390/ijms25052953 (PMC10932200; doi:10.3390/ijms25052953)
Supplement: Supplementary file 1 [file ijms-25-02953-s001.zip]

Archive with 1 entries (1 files):
- ijms-2868847-supplementary.pdf
